# Supplementary material for: Comparative chloroplast genome analyses of cultivated spinach and two wild progenitors shed light on the phylogenetic relationships and variation
Source: Sci Rep. 2022 Jan 17;12:856. doi: 10.1038/s41598-022-04918-4 (PMC8763918; doi:10.1038/s41598-022-04918-4)
Supplement: Supplementary file 2 — Supplementary Tables. [file 41598_2022_4918_MOESM2_ESM.xlsx]

## Sheet: Table S1
Table S1 Information of intron-containing genes in the chloroplast genome of Spinacia species
Species	Gene	Location	Exon I (bp)	Intron I (bp)	Exon II (bp)	Intron II (bp)	Exon III (bp)
S.oleracea/S. turkestanica	rps16	LSC	40	875	227
	atpF	LSC	145	764	410
	rpoC1	LSC	432	756	1602
	ycf3	LSC	115	778	230	761	153
	rps12*	LSC/IRB	114	-	232	536	26
	clpP	LSC	71	839	292	592	228
	petB	LSC	6	776	642
	petD	LSC	8	743	475
	rpl16	LSC	9	954	399
	ndhB	IR	777	674	756
	tRNA-Ile (GAU)	IR	37	731	35
	ndhA	SSC	559	1080	539
S. tetrandra	rps16	LSC	40	883	227
	atpF	LSC	145	765	410
	rpoC1	LSC	432	758	1602
	ycf3	LSC	115	778	230	759	153
	rps12*	LSC/IRB	114	-	232	536	26
	clpP1	LSC	71	833	292	592	228
	petB	LSC	6	774	642
	petD	LSC	8	748	475
	rpl16	LSC	9	896	399
	ndhB	IR	777	674	756
	tRNA-Ile_(GAU)	IR	37	733	35
	ndhA	SSC	559	1079	539
The *rps12 is a trans-spliced gene with the 5' end location in the LSC region and 3'end in the IR regions.
LSC: large single-copy region; SSC: small single-copy region; IR: inverted repeat region.

## Sheet: Table S2
Table S2 The 15 chloroplast genomes used for phylogenetic analysis in this study
Family	Species	Accession number
Amaranthaceae	Amaranthus hypochondriacus	KX279888
	Amaranthus hybridus	MG836507.1
	Beta vulgaris	KR230391
	Chenopodium album	KY419707
	Chenopodium quinoa	KY419706
	Haloxylon ammodendron	KF534478
	Haloxylon persicum	KF534479
	Salicornia bigelovii	KJ629117
	Salicornia brachiata	KJ629115
	Salicornia europaea	KJ629116
	Bienertia sinuspersici	KU726550
	Spinacia oleracea	MZ516907
	Spinacia turkestanica	MZ516906
	Spinacia tetrandra	MZ569012
Polygonaceae	Fagopyrum tataricum	KM668208

## Sheet: Table S3
Table S3 Long repeat sequences in the three Spinacia species
Spinacia species	Repeat No.	Repeat size (bp)	Type	Repeat start 1	Repeat start 2	Location repeat 1	Location repeat 2
S. oleracea	1	24	P	3474	3474	trnK-UUU (intron)	psbA
	2	24	P	4471	4471	matK/rps16*	psbA
	3	26	F	7060	93206	psbK/psbI*	ndhB (Intron)
	4	29	F	7480	34188	psbI/trnS-GCU*	psbC/trnS-UGA*
	5	30	P	7482	44087	psbI/trnS-GCU*	trnS-GGA
	6	26	F	8912	35208	trnS-CGA	trnG-GCC
	7	23	P	15220	15258	rps2/rpoC2*	rps2/rpoC2*
	8	37	F	26579	26963	rpoB/trnC-GCA*	trnC-GCA/petN*
	9	26	F	26590	26974	rpoB/trnC-GCA*	trnC-GCA/petN*
	10	46	P	28087	28087	petN/psbM*	petN/psbM*
	11	21	P	34196	44090	trnS-UGA	trnS-GGA
	12	21	F	35430	65159	trnA-FME	trnP-UGG
	13	38	F	37382	39606	psaB	psaA
	14	25	F	37395	39619	psaB	psaA
	15	29	P	40847	40884	psaA/ycf3*	psaA/ycf3*
	16	39	F	42331	118189	ycf3 (intron)	ndhA
	17	39	F	42331	96152	ycf3 (intron)	rps7/SpolCp076*
	18	39	P	42331	137273	ycf3 (intron)	SpolCp097/rps7*
	19	23	F	42347	118205	ycf3 (intron)	ndhA (intron)
	20	23	F	42347	96168	ycf3 (intron)	rps7/SpolCp076*
	21	23	P	42347	137273	ycf3 (intron)	SpolCp097/rps7*
	22	30	P	49954	49954	ndhC/trnV-UAC*	ndhC/trnV-UAC*
	23	34	P	51011	51032	trnM-CAU/atpE*	trnM-CAU/atpE*
	24	25	P	59310	59310	ycf4/cemA*	ycf4/cemA*
	25	29	R	67597	67597	rpl20/rps12*	rpl20/rps12*
	26	40	P	72873	72873	psbT/psbN*	psbT/psbN*
	27	35	F	86521	86545	ycf2	ycf2
	28	35	P	86521	146884	ycf2	ycf2
	29	28	F	86528	86552	ycf2	ycf2
	30	28	P	86528	146884	ycf2	ycf2
	31	35	P	86545	146908	ycf2	ycf2
	32	28	P	86552	146908	ycf2	ycf2
	33	41	F	96150	118187	rps7/SpolCp076*	ndhA (intron)
	34	34	F	104739	104771	rrn4.5S/rrn5S*	rrn4.5S/rrn5S*
	35	34	P	104739	128659	rrn4.5S/rrn5S*	rrn5S/rrn4.5S*
	36	28	F	104745	104777	rrn4.5S/rrn5S*	rrn4.5S/rrn5S*
	37	28	P	104745	128659	rrn4.5S/rrn5S*	rrn5S/rrn4.5S*
	38	34	P	104771	128691	rrn4.5S/rrn5S*	rrn5S/rrn4.5S*
	39	28	P	104777	128691	rrn4.5S/rrn5S*	rrn5S/rrn4.5S*
	40	28	R	110018	110018	ndhF/rpl32	ndhF/rpl32*
	41	38	P	113377	113377	ccsA/ndhD	ccsA/ndhD*
	42	41	P	118187	137273	ndhA (intron)	SpolCp097/rps7*
	43	24	P	118523	118523	ndhA (intron)	ndhA (intron)
	44	22	P	123484	123484	ycf1	ycf1
	45	34	F	128659	128691	rrn5S/rrn4.5S*	rrn5S/rrn4.5S*
	46	35	F	146884	146908	ycf2	ycf2
S. turkestanica	1	24	P	3474	3474	trnK-UUU (intron)	trnK-Lys (intron)
	2	24	P	4471	4471	matK/rps16*	matK/rps16*
	3	26	F	7060	93214	psbK/psbI*	ndhB (Intron)
	4	29	F	7480	34188	psbI/tRNA-Ser_(GCU)*	psbC/tRNA-Ser_(UGA)*
	5	30	P	7482	44095	psbI/tRNA-Ser_(GCU)*	tRNA-Ser_(GGA)
	6	26	F	8912	35208	tRNA-Gly(UUC)	tRNA-Gly_(GCC)
	7	23	P	15220	15258	rps2/rpoC2*	rps2/rpoC2*
	8	37	F	26579	26963	rpoB/tRNA-Cys_(GCA)*	tRNA-Cys_(GCA)/petN*
	9	26	F	26590	26974	rpoB/tRNA-Cys_(GCA)*	tRNA-Cys_(GCA)/petN*
	10	46	P	28087	28087	petN/psbM*	petN/psbM*
	11	21	P	34196	44098	tRNA-Ser_(UGA)	tRNA-Ser_(GGA)
	12	21	F	35430	65167	trnA-FME	tRNA-Pro_(UGG)
	13	38	F	37382	39606	psaB	psaA
	14	25	F	37395	39619	psaB	psaA
	15	29	P	40847	40884	psaA/ycf3*	psaA/ycf3*
	16	39	F	42331	118197	ycf3 (intron)	ndhA
	17	39	F	42331	96160	ycf3 (intron)	rps7/SpolCp076*
	18	39	P	42331	137281	ycf3 (intron)	SpolCp097/rps7*
	19	23	F	42347	118213	ycf3 (intron)	ndhA (intron)
	20	23	F	42347	96176	ycf3 (intron)	rps7/SpolCp076*
	21	23	P	42347	137281	ycf3 (intron)	SpolCp097/rps7*
	22	30	P	49962	49962	ndhC/tRNA-Val_(UAC)*	ndhC/tRNA-Val_(UAC)*
	23	34	P	51019	51040	tRNA-Met_(CAU)/atpE*	tRNA-Met_(CAU)/atpE*
	24	25	P	59318	59318	psaI/cemA*	psaI/cemA*
	25	29	R	67605	67605	rpl20/rps12*	rpl20/rps12*
	26	40	P	72881	72881	psbT/psbN*	psbT/psbN*
	27	35	F	86529	86553	ycf2	ycf2
	28	35	P	86529	146892	ycf2	ycf2
	29	28	F	86536	86560	ycf2	ycf2
	30	28	P	86536	146892	ycf2	ycf2
	31	35	P	86553	146916	ycf2	ycf2
	32	28	P	86560	146916	ycf2	ycf2
	33	41	F	96158	118195	rps7/SpolCp076*	ndhA (intron)
	34	34	F	104747	104779	rrn4.5/rrn5*	rrn4.5/rrn5*
	35	34	P	104747	128667	rrn4.5/rrn5*	rrn5/rrn4.5*
	36	28	F	104753	104785	rrn4.5/rrn5*	rrn4.5/rrn5*
	37	28	P	104753	128667	rrn4.5/rrn5*	rrn5/rrn4.5*
	38	34	P	104779	128699	rrn4.5/rrn5*	rrn5/rrn4.5*
	39	28	P	104785	128699	rrn4.5/rrn5*	rrn5/rrn4.5*
	40	28	R	110026	110026	ndhF/rpl32*	ndhF/rpl32*
	41	38	P	113385	113385	ccsA/ndhD*	ccsA/ndhD*
	42	41	P	118195	137281	ndhA (intron)	SpolCp097/rps7*
	43	24	P	118531	118531	ndhA (intron)	ndhA
	44	22	P	123492	123492	ycf1	ycf1
	45	34	F	128667	128699	rrn5/rrn4.5*	rrn5/rrn4.5*
	46	35	F	146892	146916	ycf2	ycf2
S. tetrandra	1	24	P	3472	3472	trnK-Lys (intron)	trnK-Lys (intron)
	2	24	P	4468	4468	matK/rps16*	matK/rps16*
	3	29	F	7441	34162	psbI/tRNA-Ser*	psbC/tRNA-Ser*
	4	30	P	7443	43903	psbI/tRNA-Ser*	tRNA-Ser
	5	26	F	8852	35183	tRNA-Gly	tRNA-Gly
	6	23	P	15165	15203	rps2/rpoC2*	rps2/rpoC2
	7	37	F	26517	26901	rpoB/tRNA-Cys*	tRNA-Cys/petN*
	8	26	F	26528	26912	rpoB/tRNA-Cys*	tRNA-Cys/petN*
	9	23	P	27446	27492	petN/psbM*	petN/psbM*
	10	46	P	28024	28024	petN/psbM*	petN/psbM*
	11	21	P	34170	43906	tRNA-Ser	tRNA-Ser
	12	21	F	35405	65011	trnA-FME	tRNA-Pro
	13	38	F	37357	39581	psaB	psaA
	14	25	F	37370	39594	psaB	psaA
	15	27	F	40779	40799	psaA/ycf3*	psaA/ycf3*
	16	29	P	40843	40880	psaA/ycf3*	psaA/ycf3*
	17	39	F	42330	118100	ycf3 (intron)	ndhA (intron)
	18	39	F	42330	95984	ycf3 (intron)	rps7/SpolCp076*
	19	39	P	42330	137182	ycf3 (intron)	SpolCp097/rps7*
	20	23	F	42346	118116	ycf3 (intron)	ndhA (intron)
	21	23	F	42346	96000	ycf3 (intron)	rps7/SpolCp076
	22	23	P	42346	137182	ycf3 (intron)	SpolCp097/rps7*
	23	30	P	49831	49831	ndhC/tRNA-Val*	ndhC/tRNA-Val*
	24	25	P	59186	59186	ycf4/cemA*	ycf4/cemA*
	25	29	R	67447	67447	rpl20/rps12*	rpl20/rps12*
	26	40	P	72728	72728	psbT/psbN*	psbT/psbN*
	27	33	P	79006	79006	rps8/rpl14*	rps8/rpl14*
	28	35	F	86327	86351	ycf2	ycf2
	29	35	P	86327	146819	ycf2	ycf2
	30	28	F	86334	86358	ycf2	ycf2
	31	28	P	86334	146819	ycf2	ycf2
	32	35	P	86351	146843	ycf2	ycf2
	33	28	P	86358	146843	ycf2	ycf2
	34	18	F	88736	88754	ycf2	ycf2
	35	21	P	88736	144430	ycf2	ycf2
	36	21	P	88754	144448	ycf2	ycf2
	37	41	F	95982	118098	rps7/SpolCp076*	ndhA (intron)
	38	34	F	104564	104596	rrn4.5/rrn5*	rrn4.5/rrn5*
	39	34	P	104564	128575	rrn4.5/rrn5*	rrn5/rrn4.5*
	40	28	F	104570	104602	rrn4.5/rrn5*	rrn4.5/rrn5*
	41	28	P	104570	128575	rrn4.5/rrn5*	rrn5/rrn4.5*
	42	34	P	104596	128607	rrn4.5/rrn5*	rrn5/rrn4.5*
	43	28	P	104602	128607	rrn4.5/rrn5*	rrn5/rrn4.5*
	44	38	P	113293	113293	ccsA/ndhD*	ccsA/ndhD*
	45	50	P	114949	114949	ndhD/psaC*	ndhD/psaC*
	46	41	P	118098	137182	ndhA (intron)	SpolCp097/rps7*
	47	22	P	123394	123394	ycf1	ycf1
	48	34	F	128575	128607	rrn5/rrn4.5*	rrn5/rrn4.5*
	49	35	F	146819	146843	ycf2	ycf2
P: palindromic repeat; F: forward repeat; R: reverse repeat
* indicate the repeats sequences within the intergenic regions
The long repeats represendted by red colore indicate ploymorphism repeats

## Sheet: Table S4
Table S4 Simple sequence repeats in the three Spinacia species
Spinacia species	SSR nr.	SSR type	SSR	Size	Start	End	Location
S. oleracea	1	p1	(A)11	11	1549	1559	trnK-UUU (Intron)
	2	p5	(ATTTA)3	15	4323	4337	matK/rps16*
	3	p1	(A)10	10	6020	6029	rps16/trnQ-UUG*
	4	c	(A)10gaaggagttttccttcattttttctttatatcaataactcaatcaaaatgcaat(A)10	74	6526	6599	trnQ-UUG/psbK*
	5	p1	(A)12	12	7159	7170	psbK/psbI*
	6	p1	(A)10	10	7578	7587	trnS-GCU/trnS-CGA*
	7	p2	(AT)5	10	7769	7778	trnS-GCU/trnS-CGA*
	8	p1	(T)11	11	10726	10736	atpA/atpF*
	9	p1	(T)10	10	11457	11466	atpF (intron)
	10	c*	(CA)4(C<A>)(A)11	21	12746	12766	atpH/atpI*
	11	p1	(T)10	10	13269	13278	atpH/atpI*
	12	p1	(T)11	11	17320	17330	rpoC2
	13	p2	(AT)5	10	18670	18679	rpoC2
	14	p2	(AT)5	10	19673	19682	rpoC1
	15	p1	(A)10	10	21713	21722	rpoC1 (intron)
	16	p1	(T)10	10	24976	24985	rpoB
	17	p1	(A)11	11	28064	28074	petN/psbM*
	18	p1	(A)10	10	28697	28706	psbM/trnD-GUC*
	19	p1	(T)10	10	29204	29213	trnD-GUC/SpolCp017*
	20	p1	(A)10	10	30084	30093	tRNA-Glu_(UUC)/trnT-GGU*
	21	p1	(T)10	10	40675	40684	psaA/ycf3*
	22	p4	(ATTT)3	12	40936	40947	psaA/ycf3*
	23	p1	(T)10	10	44211	44220	trnS-GGA/rps4*
	24	p2	(TA)7	14	45125	45138	rps4/trnT-UGU*
	25	p1	(A)10	10	45307	45316	rps4/trnT-UGU*
	26	p1	(A)10	10	47155	47164	trnF-GAA/ndhJ*
	27	p5	(TAGGT)3	15	49843	49857	ndhC/trnV-UAC*
	28	p1	(T)10	10	52990	52999	atpB
	29	p1	(A)11	11	57898	57908	accD/psaI*
	30	p4	(TAAT)4	16	58010	58025	accD/psaI*
	31	p1	(A)10	10	59683	59692	cemA
	32	p1	(T)11	11	63440	63450	psbE/petL*
	33	p1	(T)11	11	64627	64637	petL/petG*
	34	p1	(A)10	10	65475	65484	trnP-UGG/psaJ*
	35	p2	(AT)5	10	66025	66034	psaJ/rpl33*
	36	p1	(A)10	10	66565	66574	rpl33/rps18*
	37	p4	(TTTA)3	12	67109	67120	rps18/rpl20*
	38	p1	(A)10	10	69774	69783	clpP (intron)
	39	p1	(T)12	12	72670	72681	psbB/psbT*
	40	p4	(TTTC)3	12	73477	73488	psbH/petB*
	41	p1	(A)10	10	73964	73973	petB (intron)
	42	p2	(AT)5	10	75769	75778	petD (intron)
	43	p1	(T)10	10	76672	76681	rpoA
	44	p2	(TA)5	10	91910	91919	SpolCp072
	45	p1	(T)10	10	97309	97318	SpolCp076/SpolCp077*
	46	p6	(TTAAAC)3	18	99521	99538	rrn16S/tRNA-Ile_(GAU)*
	47	p4	(AGGT)3	12	103314	103325	rrn23S
	48	p1	(A)10	10	107681	107690	ycf1
	49	p1	(T)10	10	110125	110134	ndhF/rpl32*
	50	p1	(T)10	10	110835	110844	ndhF/rpl32*
	51	p4	(AATA)3	12	113706	113717	ndhD
	52	p4	(AATT)3	12	123205	123216	ycf1
	53	p1	(T)11	11	124386	124396	ycf1
	54	p1	(T)10	10	124790	124799	ycf1
	55	p1	(T)10	10	125775	125784	ycf1
	56	p4	(CTAC)3	12	130138	130149	rrn23S
	57	p6	(AAGTTT)3	18	133925	133942	SpolCp150/rrn16S*
	58	p1	(A)10	10	136147	136156	SpolCp096/SpolCp097*
	59	p2	(AT)5	10	141545	141554	SpolCp072
S. turkestanica	1	p1	(A)11	11	1549	1559	trnK-Lys (Intron)
	2	p5	(ATTTA)3	15	4323	4337	trnK-Lys/rps16*
	3	p1	(A)10	10	6020	6029	rps16/tRNA-Gln_(UUG)*
	4	c	(A)10gaaggagttttccttcattttttctttatatcaataactcaatcaaaatgcaat(A)10	74	6526	6599	tRNA-Gln_(UUG)/psbK*
	5	p1	(A)12	12	7159	7170	psbK/psbI*
	6	p1	(A)10	10	7578	7587	tRNA-Ser_(GCU)/tRNA-Gly(UUC)*
	7	p2	(AT)5	10	7769	7778	tRNA-Ser_(GCU)/tRNA-Gly(UUC)*
	8	p1	(T)11	11	10726	10736	atpA/atpF*
	9	p1	(T)10	10	11457	11466	atpF (Intron)
	10	c*	(CA)4(C<A>)(A)11	21	12746	12766	atpH/atpI*
	11	p1	(T)10	10	13269	13278	atpH/atpI*
	12	p1	(T)11	11	17320	17330	rpoC2
	13	p2	(AT)5	10	18670	18679	rpoC2
	14	p2	(AT)5	10	19673	19682	rpoC1
	15	p1	(A)10	10	21713	21722	rpoC1 (Intron)
	16	p1	(T)10	10	24976	24985	rpoB
	17	p1	(A)11	11	28064	28074	petN/psbM*
	18	p1	(A)10	10	28697	28706	psbM/tRNA-Asp_(GUC)*
	19	p1	(T)10	10	29204	29213	tRNA-Asp_(GUC)/SpolCp017*
	20	p1	(A)10	10	30084	30093	tRNA-Glu_(UUC)/tRNA-Thr_(GGU)*
	21	p1	(T)10	10	40675	40684	psaA/ycf3*
	22	p4	(ATTT)3	12	40936	40947	psaA/ycf3*
	23	p1	(T)10	10	44219	44228	tRNA-Ser_(GGA)/rps4*
	24	p2	(TA)7	14	45133	45146	rps4/tRNA-Thr_(UGU)*
	25	p1	(A)10	10	45315	45324	rps4/tRNA-Thr_(UGU)*
	26	p1	(A)10	10	47163	47172	tRNA-Phe_(GAA)/ndhJ*
	27	p5	(TAGGT)3	15	49851	49865	ndhC/tRNA-Val_(UAC)*
	28	p1	(T)10	10	52998	53007	atpB
	29	p1	(A)11	11	57906	57916	accD/psaI*
	30	p4	(TAAT)4	16	58018	58033	accD/psaI*
	31	p1	(A)10	10	59691	59700	cemA
	32	p1	(T)11	11	63448	63458	psbE/petL*
	33	p1	(T)11	11	64635	64645	petL/petG*
	34	p1	(A)10	10	65483	65492	tRNA-Pro_(UGG)/psaJ*
	35	p2	(AT)5	10	66033	66042	psaJ/rpl33*
	36	p1	(A)10	10	66573	66582	rpl33/rps18*
	37	p4	(TTTA)3	12	67117	67128	rps18/rpl20*
	38	p1	(A)10	10	69782	69791	clpP1 (Intron)
	39	p1	(T)12	12	72678	72689	psbB/psbT*
	40	p4	(TTTC)3	12	73485	73496	psbH/petB*
	41	p1	(A)10	10	73972	73981	petB/petD*
	42	p2	(AT)5	10	75777	75786	petD (Intron)
	43	p1	(T)10	10	76680	76689	rpoA
	44	p2	(TA)5	10	91918	91927	SpolCp072
	45	p1	(T)10	10	97317	97326	SpolCp076/SpolCp077*
	46	p6	(TTAAAC)3	18	99529	99546	rrn16/tRNA-Ile_(GAU)*
	47	p4	(AGGT)3	12	103322	103333	rrn23
	48	p1	(A)10	10	107689	107698	ycf1
	49	p1	(T)10	10	110133	110142	ndhF/rpl32*
	50	p1	(T)10	10	110843	110852	ndhF/rpl32*
	51	p4	(AATA)3	12	113714	113725	ndhD
	52	p4	(AATT)3	12	123213	123224	ycf1
	53	p1	(T)11	11	124394	124404	ycf1
	54	p1	(T)10	10	124798	124807	ycf1
	55	p1	(T)10	10	125783	125792	ycf1
	56	p4	(CTAC)3	12	130146	130157	rrn23
	57	p6	(AAGTTT)3	18	133933	133950	SpolCp150/rrn16*
	58	p1	(A)10	10	136155	136164	SpolCp096/SpolCp097*
	59	p2	(AT)5	10	141553	141562	SpolCp102
S. tetrandra	1	p5	(ATTTA)3	15	4320	4334	matK/rps16*
	2	c	(A)12gaaggagttttccttcattttttctttatatcaataactcaatcaaaatgcaat(A)10	76	6482	6557	tRNA-Gln/psbK*
	3	p1	(A)13	13	7114	7126	psbI
	4	p1	(T)11	11	7282	7292	psbI/tRNA-Ser*
	5	p1	(A)10	10	7539	7548	tRNA-Sert/RNA-Gly*
	6	p2	(AT)5	10	7729	7738	tRNA-Ser/tRNA-Gly*
	7	p1	(T)10	10	10667	10676	atpA/atpF*
	8	p1	(T)10	10	11397	11406	atpF (intron)
	9	c*	(CA)4(C<A>)(A)14	24	12686	12709	atpH/atpI*
	10	p1	(T)11	11	13213	13223	atpH/atpI*
	11	p1	(T)11	11	17265	17275	rpoC2
	12	p2	(AT)5	10	18615	18624	rpoC2
	13	p2	(AT)5	10	19618	19627	rpoC1
	14	c	(A)12gacttcttc(T)11	32	21656	21687	rpoC1 (intron)
	15	p1	(T)10	10	24923	24932	rpoB
	16	p1	(T)10	10	40650	40659	psaA/ycf3*
	17	p4	(ATTT)3	12	40937	40948	psaA/ycf3*
	18	p2	(TA)8	16	44941	44956	rps4/tRNA-Thr*
	19	p1	(A)12	12	45124	45135	rps4/tRNA-Thr*
	20	p1	(A)13	13	45656	45668	tRNA-Thr/tRNA-Leu*
	21	p1	(A)11	11	46059	46069	tRNA-Thr/tRNA-Leu*
	22	p1	(A)10	10	46223	46232	tRNA-Leu
	23	c	(A)11gaaataatttgattatggtttc(T)14	47	47002	47048	tRNA-Phe/ndhJ*
	24	p1	(T)10	10	49404	49413	ndhC/tRNA-Val*
	25	p4	(TAAA)3	12	49519	49530	ndhC/tRNA-Val*
	26	p5	(TAGGT)3	15	49720	49734	ndhC/tRNA-Val*
	27	p1	(T)10	10	52867	52876	atpB
	28	p4	(TAAT)4	16	57886	57901	accD/psaI*
	29	p1	(A)10	10	59559	59568	cemA
	30	p1	(T)10	10	63298	63307	psbE/petL*
	31	p1	(T)11	11	64484	64494	petL/petG*
	32	p4	(TACA)4	16	64881	64896	tRNA-Trp/tRNA-Pro*
	33	p2	(AT)5	10	65871	65880	psaJ/rpl33*
	34	p4	(TTTA)3	12	66959	66970	rps18/rpl20*
	35	p1	(A)10	10	69637	69646	clpP1 (intron)
	36	p1	(T)11	11	69965	69975	clpP1 (intron)
	37	p4	(TTTC)3	12	73332	73343	psbH/petB*
	38	p1	(T)10	10	76530	76539	rpoA
	39	p2	(TA)5	10	91742	91751	SpolCp072
	40	p4	(AGGT)3	12	103139	103150	rrn23
	41	p1	(A)10	10	107506	107515	ycf1
	42	p4	(TTTA)3	12	110679	110690	ndhF/rpl32*
	43	p1	(A)11	11	111568	111578	rpl32/SpolCp083*
	44	p1	(T)12	12	112232	112243	tRNA-Leu/ccsA*
	45	p4	(AATA)3	12	113622	113633	ndhD
	46	p1	(T)11	11	124308	124318	ycf1
	47	p1	(T)10	10	124706	124715	ycf1
	48	p1	(T)10	10	125691	125700	ycf1
	49	p4	(CTAC)3	12	130054	130065	rrn23
	50	p2	(AT)5	10	141454	141463	SpolCp102
p1: mononucleotide SSRs
p2: dinucleotide SSRs
P3: trinucleotide SSRs
P4: tetranucleotide SSRs
P5: pentanucleotide SSRs
P6: hexanucleotide SSRs
Pc: complex-nucleotide SSRs
* indicate the repeats sequences within the intergenic regions

## Sheet: Table S5
Table S5 Substitution rates of 98 protein-coding genes in the Spinacia chloroplast genomes
Gene name	Non-synonymous (KA)		Synonymous (KS)		KA/KS
	S. turkestanica vs. S.oleracea	S. tetrandra vs. S.oleracea	S. turkestanica vs. S.oleracea	S. tetrandra vs. S.oleracea	S. turkestanica vs. S.oleracea	S. tetrandra vs. S.oleracea
SpolCp149	0	0	0	0	-	-
ycf1	0	0	0	0.0033	-	0
rpl32	0	0	0	0	-	-
SpolCp083	0	0	0	0	-	-
ccsA	0	0.0027	0	0.018	-	0.15
SpolCp096	0	0	0	0	-	-
rps7	0	0.0029	0	0	-	-
rpl2	0	0.0016	0	0.0049	-	0.326531
petN	0	0	0	0	-	-
psbD	0	0	0	0.004	-	0
psbC	0	0	0	0.0115	-	0
psbZ	0	0.0073	0	0.0207	-	0.352657
SpolCp025	0	0	0	0	-	-
rbcL	0	0	0	0.0414	-	0
accD	0	0.004	0	0	-	-
psaI	0	0	0	0	-	-
ycf4	0	0.0024	0	0	-	-
cemA	0	0	0	0.0067	-	0
petA	0	0.0041	0	0.0177	-	0.231638
petL	0	0	0	0	-	-
petG	0	0	0	0	-	-
psaJ	0	0	0	0	-	-
psbK	0	0	0	0	-	-
rpl33	0	0	0	0	-	-
rps18	0	0	0	0.0146	-	0
psbB	0	0	0	0.0055	-	0
psbI	0	0	0	0.0385	-	0
psbT	0	0	0	0.0426	-	0
psbH	0	0	0	0.0354	-	0
ycf2	0	0.0006	0	0	-	-
SpolCp071	0	0	0	0	-	-
SpolCp072	0	0.0077	0	0	-	-
SpolCp076	0	0.0094	0	0	-	-
ndhF	0	0.0051	0	0.0145	-	0.351724
ndhD	0	0	0	0.014	-	0
psaC	0	0	0	0	-	-
ndhE	0	0	0	0	-	-
ndhG	0	0.005	0	0.0155	-	0.322581
ndhI	0	0	0	0	-	-
ndhH	0	0	0	0.0038	-	0
rps15	0	0	0	0	-	-
ycf1	0	0.0053	0	0.0144	-	0.368056
atpH	0	0	0	0	-	-
SpolCp150	0	0	0	0	-	-
atpI	0	0	0	0.0162	-	0
SpolCp097	0	0.0094	0	0	-	-
SpolCp072	0	0.0077	0	0	-	-
ycf2	0	0.0006	0	0	-	-
rps2	0	0	0	0.0122	-	0
rpoC2	0	0.0013	0	0.0106	-	0.122642
matK	0	0.0039	0	0.0191	-	0.204188
psbA	0	0	0	0.0081	-	0
rpoB	0	0.0012	0	0.0093	-	0.129032
psbM	0	0	0	0	-	-
SpolCp017	0	0.0052	0	0	-	-
rps14	0	0	0	0	-	-
psaB	0	0.0006	0	0.0078	-	0.0769231
psaA	0	0.0006	0	0.0132	-	0.0454545
SpolCp151	0	0	0	0	-	-
SpolCp026	0	0	0	0	-	-
rps4	0	0	0	0	-	-
ndhJ	0	0	0	0.0095	-	0
ndhK	0	0.0019	0	0	-	-
ndhC	0	0	0	0	-	-
atpE	0	0	0	0.0104	-	0
atpB	0	0.0009	0	0.0053	-	0.169811
psbJ	0	0	0	0	-	-
psbL	0	0	0	0.0395	-	0
psbF	0	0	0	0	-	-
psbE	0	0	0	0	-	-
rpl20	0	0	0	0	-	-
psbN	0	0	0	0	-	-
rpoA	0	0.0026	0	0.0138	-	0.188406
rps11	0	0	0	0.0093	-	0
rpl36	0	0	0	0	-	-
infA	0	0	0	0	-	-
rps8	0	0	0	0	-	-
rpl14	0	0.0037	0	0.0112	-	0.330357
rps3	0	0.002	0	0.0205	-	0.097561
rpl22	0	0.0229	0	0.0192	-	1.19271
rps19	0	0	0	0.0315	-	0
rpl2	0	0.0016	0	0.0049	-	0.326531
atpA	0	0.0009	0	0.0106	-	0.0849057
rps7	0	0.0029	0	0	-	-
SpolCp077	0	0	0	0	-	-
atpF	0	0.0023	0	0.0081	-	0.283951
ndhA	0	0.0038	0	0.0037	-	1.02703
rpoC1	0	0.0013	0	0.0064	-	0.203125
ycf3	0	0	0	0	-	-
rps16	0	0	0	0	-	-
clpP	0	0	0	0.0072	-	0
rpl16	0	0	0	0	-	-
ndhB	0	0	0	0	-	-
rps12	0	0	0	0	-	-
ndhB	0	0	0	0	-	-
petB	0	0	0	0	-	-
petD	0	0	0	0	-	-
rps12	0	0	0	0	-	-

## Sheet: Table S6
Table S6 Statistics of the samples used in the study
Sample ID	Species	Accession number	Privider
17S24	Spinacia tetrandra	PI 1677114	USA Department of Agriculture (USAD)
17S31	Spinacia turkestanica	PI 647865	USA Department of Agriculture (USAD)
10S15	Spinacia oleracea	-	Institute of Vegetables and Flowers, Chinese Academy of Agriculture Sciences
Sp03	Spinacia tetrandra	PI 647859	USA Department of Agriculture (USAD)
Sp04	Spinacia tetrandra	PI 647859	USA Department of Agriculture (USAD)
Sp05	Spinacia tetrandra	PI 647859	USA Department of Agriculture (USAD)
Sp06	Spinacia tetrandra	PI 647861	USA Department of Agriculture (USAD)
Sp07	Spinacia tetrandra	PI 647861	USA Department of Agriculture (USAD)
Sp08	Spinacia tetrandra	PI 677114	USA Department of Agriculture (USAD)
Sp09	Spinacia tetrandra	PI 677114	USA Department of Agriculture (USAD)
Sp17	Spinacia turkestanica	PI 494751	USA Department of Agriculture (USAD)
Sp18	Spinacia turkestanica	PI 604792	USA Department of Agriculture (USAD)
Sp19	Spinacia turkestanica	PI 604792	USA Department of Agriculture (USAD)
Sp22	Spinacia turkestanica	PI 647862	USA Department of Agriculture (USAD)
Sp23	Spinacia turkestanica	PI 647864	USA Department of Agriculture (USAD)
Sp24	Spinacia turkestanica	PI 647864	USA Department of Agriculture (USAD)
Sp25	Spinacia turkestanica	PI 647865	USA Department of Agriculture (USAD)
Sp26	Spinacia turkestanica	PI 647865	USA Department of Agriculture (USAD)
Sp27	Spinacia turkestanica	PI 662295	USA Department of Agriculture (USAD)
Sp28	Spinacia turkestanica	PI 662295	USA Department of Agriculture (USAD)
Sp29	Spinacia turkestanica	PI 677110	USA Department of Agriculture (USAD)
Sp30	Spinacia turkestanica	PI 677110	USA Department of Agriculture (USAD)
Sp32	Spinacia turkestanica	PI 677111	USA Department of Agriculture (USAD)
Sp33	Spinacia turkestanica	PI 677112	USA Department of Agriculture (USAD)
Sp83	Spinacia turkestanica	PI 677112	USA Department of Agriculture (USAD)
Sp35	Spinacia oleracea	-	Institute of Vegetables and Flowers, Chinese Academy of Agriculture Sciences
Sp37	Spinacia oleracea	-	Institute of Vegetables and Flowers, Chinese Academy of Agriculture Sciences
Sp38	Spinacia oleracea	-	Institute of Vegetables and Flowers, Chinese Academy of Agriculture Sciences
Sp39	Spinacia oleracea	-	Institute of Vegetables and Flowers, Chinese Academy of Agriculture Sciences
Sp40	Spinacia oleracea	-	Institute of Vegetables and Flowers, Chinese Academy of Agriculture Sciences
Sp42	Spinacia oleracea	-	Institute of Vegetables and Flowers, Chinese Academy of Agriculture Sciences
Sp43	Spinacia oleracea	-	Institute of Vegetables and Flowers, Chinese Academy of Agriculture Sciences
Sp44	Spinacia oleracea	-	Institute of Vegetables and Flowers, Chinese Academy of Agriculture Sciences
Sp45	Spinacia oleracea	-	Institute of Vegetables and Flowers, Chinese Academy of Agriculture Sciences
Sp46	Spinacia oleracea	-	Institute of Vegetables and Flowers, Chinese Academy of Agriculture Sciences
Sp47	Spinacia oleracea	-	Institute of Vegetables and Flowers, Chinese Academy of Agriculture Sciences
Sp48	Spinacia oleracea	-	Institute of Vegetables and Flowers, Chinese Academy of Agriculture Sciences
Sp49	Spinacia oleracea	-	Institute of Vegetables and Flowers, Chinese Academy of Agriculture Sciences
Sp50	Spinacia oleracea	-	Institute of Vegetables and Flowers, Chinese Academy of Agriculture Sciences
Sp51	Spinacia oleracea	-	Institute of Vegetables and Flowers, Chinese Academy of Agriculture Sciences
Sp52	Spinacia oleracea	-	Institute of Vegetables and Flowers, Chinese Academy of Agriculture Sciences
Sp53	Spinacia oleracea	-	Institute of Vegetables and Flowers, Chinese Academy of Agriculture Sciences
Sp54	Spinacia oleracea	-	Institute of Vegetables and Flowers, Chinese Academy of Agriculture Sciences
Sp55	Spinacia oleracea	-	Institute of Vegetables and Flowers, Chinese Academy of Agriculture Sciences
Sp56	Spinacia oleracea	-	Institute of Vegetables and Flowers, Chinese Academy of Agriculture Sciences
Sp57	Spinacia oleracea	-	Institute of Vegetables and Flowers, Chinese Academy of Agriculture Sciences
Sp58	Spinacia oleracea	-	Institute of Vegetables and Flowers, Chinese Academy of Agriculture Sciences
Sp59	Spinacia oleracea	-	Institute of Vegetables and Flowers, Chinese Academy of Agriculture Sciences
Sp60	Spinacia oleracea	-	Institute of Vegetables and Flowers, Chinese Academy of Agriculture Sciences
Sp61	Spinacia oleracea	-	Institute of Vegetables and Flowers, Chinese Academy of Agriculture Sciences
Sp63	Spinacia oleracea	-	Institute of Vegetables and Flowers, Chinese Academy of Agriculture Sciences
Sp64	Spinacia oleracea	-	Institute of Vegetables and Flowers, Chinese Academy of Agriculture Sciences
Sp65	Spinacia oleracea	-	Institute of Vegetables and Flowers, Chinese Academy of Agriculture Sciences
Sp66	Spinacia oleracea	-	Institute of Vegetables and Flowers, Chinese Academy of Agriculture Sciences
Sp67	Spinacia oleracea	-	Institute of Vegetables and Flowers, Chinese Academy of Agriculture Sciences
Sp68	Spinacia oleracea	-	Institute of Vegetables and Flowers, Chinese Academy of Agriculture Sciences
Sp69	Spinacia oleracea	-	Institute of Vegetables and Flowers, Chinese Academy of Agriculture Sciences
Sp70	Spinacia oleracea	-	Institute of Vegetables and Flowers, Chinese Academy of Agriculture Sciences
Sp71	Spinacia oleracea	-	Institute of Vegetables and Flowers, Chinese Academy of Agriculture Sciences
Sp74	Spinacia oleracea	-	Institute of Vegetables and Flowers, Chinese Academy of Agriculture Sciences
Sp75	Spinacia oleracea	-	Institute of Vegetables and Flowers, Chinese Academy of Agriculture Sciences
Sp76	Spinacia oleracea	-	Institute of Vegetables and Flowers, Chinese Academy of Agriculture Sciences
Sp78	Spinacia oleracea	-	Institute of Vegetables and Flowers, Chinese Academy of Agriculture Sciences
Sp79	Spinacia oleracea	-	Institute of Vegetables and Flowers, Chinese Academy of Agriculture Sciences
Sp80	Spinacia oleracea	-	Institute of Vegetables and Flowers, Chinese Academy of Agriculture Sciences
Sp81	Spinacia oleracea	-	Institute of Vegetables and Flowers, Chinese Academy of Agriculture Sciences
Sp82	Spinacia oleracea	-	Institute of Vegetables and Flowers, Chinese Academy of Agriculture Sciences
Sp84	Spinacia oleracea	-	Institute of Vegetables and Flowers, Chinese Academy of Agriculture Sciences
Sp85	Spinacia oleracea	-	Institute of Vegetables and Flowers, Chinese Academy of Agriculture Sciences
Sp86	Spinacia oleracea	-	Institute of Vegetables and Flowers, Chinese Academy of Agriculture Sciences
Sp87	Spinacia oleracea	-	Institute of Vegetables and Flowers, Chinese Academy of Agriculture Sciences
Sp88	Spinacia oleracea	-	Institute of Vegetables and Flowers, Chinese Academy of Agriculture Sciences
Sp89	Spinacia oleracea	-	Institute of Vegetables and Flowers, Chinese Academy of Agriculture Sciences
Sp90	Spinacia oleracea	-	Institute of Vegetables and Flowers, Chinese Academy of Agriculture Sciences
Sp91	Spinacia oleracea	-	Institute of Vegetables and Flowers, Chinese Academy of Agriculture Sciences
Sp92	Spinacia oleracea	-	Institute of Vegetables and Flowers, Chinese Academy of Agriculture Sciences
Sp93	Spinacia oleracea	-	Institute of Vegetables and Flowers, Chinese Academy of Agriculture Sciences
Sp94	Spinacia oleracea	-	Institute of Vegetables and Flowers, Chinese Academy of Agriculture Sciences
Sp95	Spinacia oleracea	-	Institute of Vegetables and Flowers, Chinese Academy of Agriculture Sciences
Sp97	Spinacia oleracea	-	Institute of Vegetables and Flowers, Chinese Academy of Agriculture Sciences
Sp98	Spinacia oleracea	-	Institute of Vegetables and Flowers, Chinese Academy of Agriculture Sciences
Sp152	Spinacia oleracea	-	Institute of Vegetables and Flowers, Chinese Academy of Agriculture Sciences
Sp153	Spinacia oleracea	-	Institute of Vegetables and Flowers, Chinese Academy of Agriculture Sciences
Sp154	Spinacia oleracea	-	Institute of Vegetables and Flowers, Chinese Academy of Agriculture Sciences
Sp155	Spinacia oleracea	-	Institute of Vegetables and Flowers, Chinese Academy of Agriculture Sciences
